# Supplementary material for: Structure-Functional Analysis of Human Cytochrome P450 2C8 Using Directed Evolution
Source: Pharmaceutics. 2021 Sep 9;13(9):1429. doi: 10.3390/pharmaceutics13091429 (PMC8469462; doi:10.3390/pharmaceutics13091429)
Supplement: Supplementary file 1 [file pharmaceutics-13-01429-s001.zip]

Archive with 1 entries (1 files):
- pharmaceutics-1358718-supplementary.pdf
